# Supplementary material for: MQF and buffered MQF: quotient filters for efficient storage of k-mers with their counts and metadata
Source: BMC Bioinformatics. 2021 Feb 16;22:71. doi: 10.1186/s12859-021-03996-x (PMC7885209; doi:10.1186/s12859-021-03996-x)
Supplement: Supplementary file 2 — Additional file 2. Supplementary Table 2. [file 12859_2021_3996_MOESM2_ESM.xlsx]

## Sheet: Sheet1
Supplementary Table 2A: The parameters of MQF and CQF used to produce Figure 2.
These parameters are the smallest possible values required emprically by CQF and MQF to store the same number of items from each dataset
Each row represents tha parameter of a bar. Rows shaded by red if MQF required more memory than CQF while the green shades indicate the oppsite
Dataset	# Unique Elements (in Millions)	# Total no of Elements (in millions)	No of Hashbits (p)	CQF_Q	CQF_R	MQF_Q	MQF_R	MQF_Fixed_counter_Size
zipfian Z=5	35	35	31	26	5	26	5	1
zipfian Z=5	40	40	31	26	5	26	5	1
zipfian Z=5	45	45	32	26	6	26	6	1
zipfian Z=5	50	50	32	26	6	26	6	1
zipfian Z=5	55	55	32	26	6	26	6	1
zipfian Z=5	60	60	32	26	6	26	6	1
zipfian Z=5	65	65	32	27	5	26	6	2
zipfian Z=5	70	70	32	27	5	27	5	1
zipfian Z=5	75	75	32	27	5	27	5	1
zipfian Z=5	80	80	32	27	5	27	5	1
zipfian Z=5	85	85	32	27	5	27	5	1
zipfian Z=5	90	90	33	27	6	27	6	1
zipfian Z=5	95	95	33	27	6	27	6	1
zipfian Z=5	100	100	33	27	6	27	6	1
zipfian Z=5	105	105	33	27	6	27	6	1
zipfian Z=5	110	110	33	27	6	27	6	1
zipfian Z=3	35	47.6	31	26	5	26	5	1
zipfian Z=3	40	54.4	31	26	5	26	5	1
zipfian Z=3	45	61.2	32	26	6	26	6	1
zipfian Z=3	50	68	32	26	6	26	6	1
zipfian Z=3	55	74.8	32	27	5	26	6	1
zipfian Z=3	60	81.6	32	27	5	26	6	2
zipfian Z=3	65	88.4	32	27	5	26	6	4
zipfian Z=3	70	95.2	32	27	5	27	5	1
zipfian Z=3	75	102	32	27	5	27	5	1
zipfian Z=3	80	108.8	32	27	5	27	5	1
zipfian Z=3	85	115.6	32	27	5	27	5	1
zipfian Z=3	90	122.4	33	27	6	27	6	1
zipfian Z=3	95	129.2	33	27	6	27	6	1
zipfian Z=3	100	136	33	27	6	27	6	1
zipfian Z=3	105	142.8	33	28	5	27	6	1
zipfian Z=3	110	149.6	33	28	5	27	6	1
zipfian Z=2	35	208.6	31	26	5	26	5	1
zipfian Z=2	40	238.4	31	27	4	26	5	1
zipfian Z=2	45	268.2	32	27	5	26	6	1
zipfian Z=2	50	298	32	27	5	26	6	2
zipfian Z=2	55	327.8	32	27	5	26	6	3
zipfian Z=2	60	357.6	32	27	5	26	6	4
zipfian Z=2	65	387.4	32	27	5	27	5	1
zipfian Z=2	70	417.2	32	27	5	27	5	1
zipfian Z=2	75	447	32	27	5	27	5	1
zipfian Z=2	80	476.8	32	28	4	27	5	1
zipfian Z=2	85	506.6	32	28	4	27	5	1
zipfian Z=2	90	536.4	33	28	5	27	6	1
zipfian Z=2	95	562.4	33	28	5	27	6	2
zipfian Z=2	100	596	33	28	5	27	6	2
zipfian Z=2	105	621.6	33	28	5	27	6	2
zipfian Z=2	110	651.2	33	28	5	27	6	3
ERR1050075	35	112	31	26	5	26	5	1
ERR1050075	40	139.2	31	27	4	26	5	1
ERR1050075	45	169.2	32	27	5	26	6	1
ERR1050075	50	200	32	27	5	26	6	2
ERR1050075	55	231	32	27	5	26	6	3
ERR1050075	60	268.8	32	27	5	26	6	4
ERR1050075	65	309.4	32	27	5	27	5	1
ERR1050075	70	352.8	32	27	5	27	5	1
ERR1050075	75	399	32	28	4	27	5	1
ERR1050075	80	448	32	28	4	27	5	1
ERR1050075	85	499.8	32	28	4	27	5	1
ERR1050075	90	554.4	33	28	5	27	6	2
ERR1050075	95	611.8	33	28	5	27	6	2
ERR1050075	100	664	33	28	5	27	6	2
ERR1050075	105	726.6	33	28	5	27	6	3
ERR1050075	110	787.6	33	28	5	27	6	3

## Sheet: Supplementary
Supplementary Table 2B: The parameters of MQF and CQF used to produce supplementary figure 5.
These parameters are the smallest possible values required emprically by CQF and MQF to store the same number of items from each dataset
Each row represents tha parameter of a bar. Rows shaded by red if MQF required more memory than CQF while the green shades indicate the oppsite
Dataset	# Unique Elements (in Millions)	# Total no of Elements (in millions)	No of Hashbits (p)	CQF_Q	CQF_R	MQF_Q	MQF_R	MQF_Fixed_counter_Size
ERR1050075	35	112	31	26	5	26	5	1	0
ERR1050075	40	139.2	31	27	4	26	5	1	1
ERR1050075	45	169.2	32	27	5	26	6	1	1
ERR1050075	50	200	32	27	5	26	6	2	1
ERR1050075	55	231	32	27	5	26	6	3	1
ERR1050075	60	268.8	32	27	5	26	6	4	1
ERR1050075	65	309.4	32	27	5	27	5	1	0
ERR1050075	70	352.8	32	27	5	27	5	1	0
ERR1050075	75	399	32	28	4	27	5	1	1
ERR1050075	80	448	32	28	4	27	5	1	1
ERR1050075	85	499.8	32	28	4	27	5	1	1
ERR1050075	90	554.4	33	28	5	27	6	2	1
ERR1050075	95	611.8	33	28	5	27	6	2	1
ERR1050075	100	664	33	28	5	27	6	2	1
ERR1050075	105	726.6	33	28	5	27	6	3	1
ERR1050075	110	787.6	33	28	5	27	6	3	1
SRR11551346	35	112	31	26	5	26	5	1	0
SRR11551346	40	139.2	31	26	5	26	5	1	0
SRR11551346	45	169.2	32	27	5	26	6	1	1
SRR11551346	50	200	32	27	5	26	6	2	1
SRR11551346	55	231	32	27	5	26	6	2	1
SRR11551346	60	268.8	32	27	5	26	6	5	1
SRR11551346	65	309.4	32	27	5	27	5	1	0
SRR11551346	70	352.8	32	27	5	27	5	1	0
SRR11551346	75	399	32	27	5	27	5	1	0
SRR11551346	80	448	32	27	5	27	5	1	0
SRR11551346	85	499.8	32	28	4	27	5	1	1
SRR11551346	90	554.4	33	28	5	27	6	1	1
SRR11551346	95	611.8	33	28	5	27	6	1	1
SRR11551346	100	664	33	28	5	27	6	2	1
SRR11551346	105	726.6	33	28	5	27	6	2	1
SRR11551346	110	787.6	33	28	5	27	6	2	1
SRR12801265	35	112	31	26	5	26	5	1	0
SRR12801265	40	139.2	31	27	4	26	5	1	1
SRR12801265	45	169.2	32	27	5	26	6	1	1
SRR12801265	50	200	32	27	5	26	6	2	1
SRR12801265	55	231	32	27	5	26	6	2	1
SRR12801265	60	268.8	32	27	5	26	6	2	1
SRR12801265	65	309.4	32	27	5	26	6	2	1
SRR12801265	70	352.8	32	27	5	26	6	2	1
SRR12801265	75	399	32	27	5	26	6	2	1
SRR12801265	80	448	32	27	5	26	6	2	1
SRR12801265	85	499.8	32	27	5	26	6	2	1
SRR12801265	90	554.4	33	27	6	26	7	2	1
SRR12801265	95	611.8	33	27	6	26	7	2	1
SRR12801265	100	664	33	27	6	26	7	2	1
SRR12801265	105	726.6	33	27	6	26	7	2	1
SRR12801265	110	787.6	33	27	6	26	7	2	1
SRR12924365	35	112	31	26	5	26	5	1	0
SRR12924365	40	139.2	31	27	4	26	5	1	1
SRR12924365	45	169.2	32	27	5	26	6	1	1
SRR12924365	50	200	32	27	5	26	6	2	1
SRR12924365	55	231	32	27	5	26	6	3	1
SRR12924365	60	268.8	32	27	5	26	6	5	1
SRR12924365	65	309.4	32	27	5	27	5	1	0
SRR12924365	70	352.8	32	27	5	27	5	1	0
SRR12924365	75	399	32	27	5	27	5	1	0
SRR12924365	80	448	32	27	5	27	5	1	0
SRR12924365	85	499.8	32	27	5	27	5	1	0
SRR12924365	90	554.4	33	27	6	27	6	1	0
SRR12924365	95	611.8	33	27	6	27	6	1	0
SRR12924365	100	664	33	27	6	27	6	1	0
SRR12924365	105	726.6	33	27	6	27	6	1	0
SRR12924365	110	787.6	33	27	6	27	6	1	0
SRR12937177	35	112	31	26	5	25	6	1	1
SRR12937177	40	139.2	31	26	5	25	6	1	1
SRR12937177	45	169.2	32	26	6	25	7	1	1
SRR12937177	50	200	32	26	6	25	7	1	1
SRR12937177	55	231	32	26	6	25	7	1	1
SRR12937177	60	268.8	32	26	6	25	7	1	1
SRR12937177	65	309.4	32	26	6	25	7	1	1
SRR12937177	70	352.8	32	26	6	25	7	1	1
SRR12937177	75	399	32	26	6	25	7	1	1
SRR12937177	80	448	32	26	6	25	7	1	1
SRR12937177	85	499.8	32	26	6	25	7	1	1
SRR12937177	90	554.4	33	26	7	25	8	1	1
SRR12937177	95	611.8	33	26	7	25	8	1	1
SRR12937177	100	664	33	26	7	25	8	1	1
SRR12937177	105	726.6	33	26	7	25	8	1	1
SRR12937177	110	787.6	33	26	7	25	8	1	1
ERR992657	35	112	31	26	5	26	5	1	0
ERR992657	40	139.2	31	26	5	26	5	1	0
ERR992657	45	169.2	32	26	6	26	6	1	0
ERR992657	50	200	32	26	6	26	6	1	0
ERR992657	55	231	32	26	6	26	6	1	0
ERR992657	60	268.8	32	26	6	26	6	1	0
ERR992657	65	309.4	32	27	5	27	5	1	0
ERR992657	70	352.8	32	27	5	27	5	1	0
ERR992657	75	399	32	27	5	27	5	1	0
ERR992657	80	448	32	27	5	27	5	1	0
ERR992657	85	499.8	32	27	5	27	5	1	0
ERR992657	90	554.4	33	27	6	27	6	1	0
ERR992657	95	611.8	33	27	6	27	6	1	0
ERR992657	100	664	33	27	6	27	6	1	0
ERR992657	105	726.6	33	27	6	27	6	1	0
ERR992657	110	787.6	33	27	6	27	6	1	0
SRR12873993	35	112	31	26	5	26	5	1	0
SRR12873993	40	139.2	31	26	5	26	5	1	0
SRR12873993	45	169.2	32	26	6	26	6	1	0
SRR12873993	50	200	32	26	6	26	6	1	0
SRR12873993	55	231	32	26	6	26	6	1	0
SRR12873993	60	268.8	32	26	6	26	6	1	0
SRR12873993	65	309.4	32	26	6	26	6	1	0
SRR12873993	70	352.8	32	26	6	26	6	1	0
SRR12873993	75	399	32	26	6	26	6	1	0
SRR12873993	80	448	32	26	6	26	6	1	0
SRR12873993	85	499.8	32	26	6	26	6	1	0
SRR12873993	90	554.4	33	26	7	26	7	1	0
SRR12873993	95	611.8	33	26	7	26	7	1	0
SRR12873993	100	664	33	26	7	26	7	1	0
SRR12873993	105	726.6	33	26	7	26	7	1	0
SRR12873993	110	787.6	33	26	7	26	7	1	0
SRR12989394	35	112	31	26	5	26	5	1	0
SRR12989394	40	139.2	31	26	5	26	5	1	0
SRR12989394	45	169.2	32	26	6	26	6	1	0
SRR12989394	50	200	32	26	6	26	6	1	0
SRR12989394	55	231	32	26	6	26	6	1	0
SRR12989394	60	268.8	32	27	5	26	6	1	1
SRR12989394	65	309.4	32	27	5	27	5	1	0
SRR12989394	70	352.8	32	27	5	27	5	1	0
SRR12989394	75	399	32	27	5	27	5	1	0
SRR12989394	80	448	32	27	5	27	5	1	0
SRR12989394	85	499.8	32	27	5	27	5	1	0
SRR12989394	90	554.4	33	27	6	27	6	1	0
SRR12989394	95	611.8	33	27	6	27	6	1	0
SRR12989394	100	664	33	27	6	27	6	1	0
SRR12989394	105	726.6	33	27	6	27	6	1	0
SRR12989394	110	787.6	33	27	6	27	6	1	0
